# Supplementary material for: Sol–Gel Synthesized CuFe2O4-Modified Biochar Derived from Tea Waste for Efficient Ni(II) Removal: Adsorption, Regeneration, and ANN Modeling
Source: Gels. 2025 Aug 10;11(8):628. doi: 10.3390/gels11080628 (PMC12385288; doi:10.3390/gels11080628)
Supplement: Supplementary file 1 [file gels-11-00628-s001.zip]

Archive with 1 entries (1 files):
- gels-3750781-supplementary.pdf
